# Supplementary material for: Effects of infectious disease consultation and antimicrobial stewardship program at a Japanese cancer center: An interrupted time-series analysis
Source: PLoS One. 2022 Jan 25;17(1):e0263095. doi: 10.1371/journal.pone.0263095 (PMC8789186; doi:10.1371/journal.pone.0263095)
Supplement: S1 Dataset — (CSV) [file pone.0263095.s007.csv]

year	month	CAR-DOT, expressed as DOT per 100 patient-days per month	CAR-AUD	CAR-DOT/Plastic and Reconstructive Surgery	CAR-DOT/Hematology and Cell Therapy	CAR-DOT/Thoracic Surgery	CAR-DOT/Thoracic Oncology	CAR-DOT/Gastroenterological Surgery	CAR-DOT/Gastroenterology	CAR-DOT/Orthopedic Surgery	CAR-DOT/Head and Neck Surgery	CAR-DOT/Breast Oncology	CAR-DOT/Neurosurgery	CAR-DOT/Urology	CAR-DOT/Gynecologic Oncology	CAR-DOT/Radiation Oncology	CAR-DOT/Diagnostic and Interventional Radiology	CAR-DOT/Clinical Oncology	DOT for CFPM+CZOP+PIPC/TAZ	AUD for CFPM+CZOP+PIPC/TAZ	DOT for ABPC+ABPC/SBT+CEZ+CMZ	AUD for ABPC+ABPC/SBT+CEZ+CMZ	CRE	CRE bacteremia	MRPA	MRPA bacteremia	ESBL	ESBL bacteremia	MRSA	MRSA bacteremia	CDI	Candidemia	Total number of inpatient samples	Total number of inpatient samples per 100 patient-day	Samples of respiratory systems	samples of digestive system	Samples of genito-urinary system	Samples od blood/punctual samples	Samples of others	Actual cost of CAR USD	Actual cost of CAR USD per patient-days	Adjusted cost of CAR USD	Adjusted cost of CAR USD per patient-days	Actual cost of all intravenous antimicrobials USD	Actual cost of all intravenous antimicrobials USD�@/ per patient-days	Adjusted cost of intravenous antimicrobials USD	Adjusted cost of intravenous antimicrobials USD per patient-days	Patient-days	mortality
2018	April	1.390092666	0.953279205	0	12.39	0	1.025641026	1.242571583	1.051329623	0.477326969	0	0	0	0	0	0	0	1.220220802	4.50338452	3.465855617	8.048715912	4.625216956	0	0	0	0	0	0	0.176506928	0	0.088253464	0	545	4.809813785	78	39	20	309	99	5301.194444	0.467848773	5423.638889	0.478654919	35904.40741	3.168688325	46165.87963	4.074298794	11331	3.640500569
2018	May	1.694368551	1.171754482	0	2.503477051	0	1.52733119	2.685950413	3.790087464	0	1.469559132	0.782778865	0	0	0	0	0	0.448143406	5.351109488	3.719816846	7.013058168	3.928864944	0	0	0.091315862	0	0.182631723	0	0.365263446	0	0	0	524	4.784951146	71	41	32	286	94	4222.305556	0.38556347	6241.898148	0.569984307	32293.5787	2.948915962	46331.26852	4.230779702	10951	3.318077803
2018	June	2.284536821	1.518545064	0	5.220883534	2.164502165	0.552922591	3.503184713	3.956343793	3.406326034	0.683371298	0	0	2.1	2.226027397	0	0	1.567034243	5.124529654	3.795242788	6.620677298	3.810547692	0.179195413	0	0.089597706	0	0.089597706	1	0.537586238	0	0	0.089597706	599	5.366902607	51	46	26	362	114	5118.805556	0.458633237	8187.175926	0.733552184	29651.34028	2.656692078	44216.1875	3.961668981	11161	3.121516165
2018	July	1.960784314	1.219654528	0	11.53342071	0	1.033210332	1.942231076	1.697998787	1.518987342	0.521436848	0	13.46	0.865800866	1.492537313	0	0	1.491609695	5.147058824	3.876863245	6.25	3.335813492	0	0	0	0	0.175070028	0	0.350140056	0	0	0.175070028	552	4.831932773	61	38	28	339	86	4268.722222	0.373662659	6720.814815	0.588306619	29450.41667	2.577942636	43737.91204	3.828598743	11424	2.305159166
2018	August	2.018488678	1.22692449	0	8.2026538	0	2.120974077	2.317880795	2.183141298	0	1.047120419	0	0	1.47601476	0	0	0	2.233766234	4.639131541	3.41240898	6.895089475	3.7429678	0.084810449	0	0	0	0.084810449	1	0.254431346	0	0.169620897	0	520	4.41014333	51	57	24	323	65	4548.5	0.385760326	7026.555556	0.595925329	27076.83333	2.296398383	40864.47685	3.465734615	11791	2.542372881
2018	September	1.642178047	1.153846154	0	5.159332322	0	2.601156069	3.106588109	0.48	5.730659026	0	1.224489796	0	0.900900901	0	0	0	1.121172919	4.580812446	3.194838869	7.035436474	4.187554019	0	0	0	0	0.086430424	0	0.518582541	0	0	0.086430424	589	5.090751945	52	35	12	365	125	3908.25	0.337791703	6369.916667	0.550554595	31946.43519	2.761143923	50224.47685	4.340922805	11570	4.128440367
2018	October	1.970815163	1.190875545	0	8.059210526	0	2.69121813	3.098739496	1.744966443	3.69	0	0.165289256	0	2.005730659	0	0	0	1.857142857	4.511908755	3.407443571	6.767863133	3.836100861	0.3354579	0	0	0	0.16772895	1	0.6709158	0	0.083864475	0.083864475	610	5.115732976	55	51	27	373	104	4979.055556	0.41756588	7110.5	0.59631835	37870.6713	3.176003967	55594.98611	4.662444323	11924	2.783505155
2018	November	2.230128428	1.463612172	0	9.265175719	0	3.407510431	1.368474404	2.393038434	4.393305439	1.659496005	0	0	1.111111111	2.091254753	0	0	1.48856991	4.529677195	3.334965538	7.002776814	3.946835589	0	0	0	0	0.17355085	0	0.607427976	0	0.260326276	0.086775425	502	4.356126345	43	35	17	328	79	5384.916667	0.467278433	8260.416667	0.716801169	29069.53704	2.522521437	45368.19444	3.936844363	11524	2.169197397
2018	December	2.334698144	1.431599733	0	11.85308848	0.961538462	2.63	3.11	0.470957614	3.225806452	0.897435897	0	0	4.421768707	2.542372881	0	0	1.576458224	6.707901385	5.032014984	6.15907309	3.586258966	0	0	0.087115602	0	0.174231205	1	0.435578012	0	0	0	608	5.296628626	65	40	14	389	100	5646.166667	0.49186921	8189.87037	0.713465491	35645.97685	3.105320747	55418.25926	4.82779504	11479	2.231237323
2019	January	3.449483453	1.853148894	0	16.10169492	0	4.994324631	6.319910515	2.103786816	4.559270517	1.627033792	0.756429652	0	0	0	0	0	1.098901099	6.469970233	4.991932861	6.846436701	3.887964746	0.087550341	0	0	0	0.175100683	1	0.61285239	0	0	0.175100683	656	5.743302399	78	48	23	392	115	7260.583333	0.63566655	10481.02778	0.917617561	40444.86574	3.540961805	64299.50463	5.629443585	11422	4.855643045
2019	February	3.000175963	1.7097777	0	19.48881789	0	1.694915254	2.818270165	2.729885057	0.925925926	2.941176471	0	0	1.746724891	0	0	0	2.555910543	5.657223298	4.024691436	7.434453634	4.31037011	0	0	0.0879817	0	0.263945099	0	0.351926799	0	0.0879817	0	586	5.155727609	62	36	45	364	79	6369.972222	0.560440984	9546.87963	0.839950698	32474.11574	2.857127903	52137.24537	4.587123471	11366	3.066812705
2019	March	2.223562872	1.289178086	0	8.903020668	3.058103976	4.405286344	2.991452991	2.117148906	0	1.113861386	0	0	0	2.215189873	0	0	0.228440891	5.80022408	4.34308861	7.006808584	4.186417306	0.172369215	0	0.258553822	0	0.172369215	0	0.430923037	0	0	0.086184607	586	5.050417995	70	34	24	363	95	4600.055556	0.396453982	7246.268519	0.624516808	31911.71296	2.750298454	52105.10185	4.490657748	11603	1.224944321
2019	April	2.057506887	1.220299587	0	7.475317348	1.880877743	4.584151932	2.47820101	2.853067047	0	0.308641975	0	0	0	0.496277916	0	0	0.550122249	4.769283747	3.398637348	6.921487603	3.83379247	0	0	0	0	0.086088154	0	0.172176309	0	0.172176309	0	597	5.13946281	59	47	39	339	113	4697.444444	0.404394322	6989.490741	0.601712357	29254.62037	2.518476272	47293.2963	4.071392588	11616	3.688092729
2019	May	2.297359889	1.526169523	0	7.132018209	0	2.543604651	3.1085353	2.863961814	1.225490196	2.116082225	0	9.523809524	0	0.49382716	0	0	1.334106729	4.446503011	3.252828691	5.965724873	3.048479234	0	0	0	0	0.092635479	0	0.277906438	1	0.185270959	0	480	4.446503011	59	41	34	275	71	5670.472222	0.525286913	8197.37037	0.759367334	28348.97222	2.626120632	46102.78704	4.270753779	10795	3.59212051
2019	June	2.830440587	1.838006231	0	5.957446809	2.413793103	5.77269994	3.2873807	2.039381153	0	1.332398317	0.313971743	4.76	0	1.735357918	0	0	3.157216495	5.367156208	3.973234153	6.194926569	3.233941552	0.178015131	0	0.089007566	0	0.267022697	0	0.267022697	0	0.089007566	0	523	4.655095683	59	44	30	308	82	6350.805556	0.565269742	9957.638889	0.886305197	32866.9537	2.925407539	52999.78704	4.717382024	11235	2.485207101
2019	July	2.640773544	1.892554373	0	11.47098516	0.62305296	3	2.640586797	2.916160389	2.464788732	1.848184818	0.18115942	0	0	2.947368421	8.045977011	0	0.603400987	5.346550743	4.273410022	5.655318112	3.055171853	0.081254571	0	0	0	0.081254571	1	0.243763712	0	0	0.081254571	650	5.281547087	55	41	35	370	149	7031.611111	0.571350541	11141.87963	0.905328645	39015.25926	3.170168137	63703.12037	5.17616969	12307	2.78372591
2019	August	2.079288026	1.522384035	0	12.01011378	0	0.646412411	2.80767431	2.009377093	0	1.070528967	4.538799414	0	0	0.542495479	0	0	0.613496933	6.229773463	4.736188165	6.229773463	3.822141316	0	0	0	0	0.242698811	1	0.728096432	0	0.161799207	0.161799207	590	4.773076612	59	44	33	313	141	6005.944444	0.485878525	9112.222222	0.737175166	45351.25	3.668898147	67987.42593	5.500155807	12361	2.880658436
2019	September	2.073128062	1.648880336	0	14.04421326	0	1.147098516	1.163354338	4.321404456	1.104972376	0	1.710730949	0	0	2.380952381	0	0	0	5.703289013	4.354318704	5.808257523	3.278808024	0.087473758	0	0.174947516	0	0	0	0.437368789	1	0.087473758	0.087473758	554	4.846046186	49	35	31	329	110	6266.611111	0.548164023	9110.759259	0.796952349	36621.96296	3.203460721	57474.01852	5.02746838	11432	3.444180523
2019	October	3.483439387	2.348806222	0	17.7839851	3.007518797	1.73564753	1.563218391	6.598240469	0	0.464499005	0	0	0	0.210084034	0	0	3.3	5.245553924	4.096450132	5.694240496	2.916462718	0	0	0.081579377	0	0.407896884	2	0.734214391	1	0.163158753	0.081579377	584	4.764235601	63	30	30	365	96	8846.972222	0.72173048	13768.2037	1.123201477	40833.9537	3.331208492	64690.33333	5.277397074	12258	2.649006623
2019	November	2.88248337	1.856273807	0	14.89776047	0	1.401179941	5.13	1.374570447	0	0.949152542	0	0	0	1.927710843	0	0	1.354872329	5.722326454	4.168392583	6.029336517	2.925834328	0.085280573	0	0.170561146	0	0.085280573	0	0.852805731	3	0.170561146	0.170561146	677	5.773494798	75	48	15	403	136	6295.944444	0.53692175	10491.27778	0.894702181	47693.69444	4.067345594	70046.5463	5.973609611	11726	3.995680346
2019	December	2.43627536	1.534593376	0	12.94964029	0.284090909	4.510756419	1.811594203	0.786885246	4.637096774	0	0	0	0	0	0	0	2.180318209	6.025663256	4.436262974	6.467834229	3.35890989	0	0	0.173400381	0	0.260100572	0	0.867001907	0	0	0.086700191	565	4.898560777	70	47	27	328	93	5950.138889	0.515878177	8787.435185	0.761872307	43262.16667	3.750838102	65589.57407	5.686628582	11534	3.630705394
2020	January	2.447683109	1.527466368	0	9.26	0	1.822004205	3.293223559	1.849315068	10.30640669	2.05338809	0	0	0	0.902934537	0	0	0.908540279	5.110239163	3.88105915	6.623692078	3.479228949	0	0	0	0	0.093423019	0	0.560538117	0	0	0	519	4.848654709	65	58	27	312	57	4987.722222	0.46596807	7971.5	0.744721599	30655.67593	2.863945808	49031.61111	4.580681158	10704	4.429530201
2020	February	1.941566321	1.215034693	0	7.907742998	0	0.842514582	1.571594878	3.736263736	4.88997555	0.285714286	0	4.827586207	3.488372093	0	6.730769231	0	1.318154584	5.367310744	4.092157726	5.824698964	3.113818103	0	0	0.093344535	0	0	0	0.560067208	0	0	0	489	4.564547746	56	42	26	300	65	3753.138889	0.350335003	6269.694444	0.58524171	25926.30556	2.420078928	42492.19444	3.966414117	10713	3.567181926
2020	March	1.874352454	1.098866598	0	5.654761905	12.12121212	0	3.331512835	0.816629547	0	0.546448087	0	0	2.166064982	1.405152225	0	0	1.8342821	5.236884242	3.857694533	7.167749835	3.715738909	0	0	0	0	0.470942828	1	0.565131393	0	0	0	547	5.152114533	59	43	42	320	83	3423.555556	0.322459787	5640.444444	0.531265371	25707.12037	2.421316791	41941.85185	3.950442861	10617	3.905325444
2020	April	1.527165932	1.070321423	0	5.235602094	0	1.121304791	3.153153153	0.914634146	0	1.131824234	0	0	0	0	8.333333333	0	1.406727829	6.470876163	4.600727222	8.45814978	5.182737804	0	0	0.097895252	0	0.195790504	0	0.293685756	0	0.391581008	0	632	6.186979931	76	54	58	326	118	3232	0.316397455	5294.222222	0.518279219	28346.68519	2.775005892	46310.93519	4.533620674	10215	2.576112412
2020	May	1.568032372	1.284774911	0	3.840245776	0	1.321585903	1.477272727	2.016498625	0	1.798279906	0	0	2.008032129	0	0	0	2.624495289	4.815376834	3.516150011	7.658067779	4.303658742	0	0	0.101163379	0	0.101163379	0	1.011633789	1	0.101163379	0	565	5.715730905	83	46	36	305	95	3801.055556	0.384527623	6166.166667	0.623790255	25981.40741	2.628366961	42751.06481	4.324842166	9885	3.312883436
2020	June	0.666928207	0.448705375	0	2.654867257	0	0.840336134	1.505500869	0.471253534	0	0	0	0	1.779359431	0	0	0	0.414364641	5.070615928	3.612761307	9.013338564	5.483359487	0.098077678	0	0.196155355	0	0.196155355	0	0.686543743	0	0	0.196155355	636	6.23774029	117	50	59	307	103	1404.305556	0.137731027	2212.203704	0.216967801	26513.98148	2.600429725	42226.81944	4.14150838	10196	3.316953317
2020	July	1.184742824	0.829962114	0	5.710491368	0	0.313234143	2.06013363	0.614574188	0	1.158038147	0	0	0.699300699	0	0	0	0.816882233	4.401849355	3.237402647	9.140820651	6.007994606	0.096320555	0	0.096320555	0	0.288961664	1	1.155846658	1	0.19264111	0	648	6.241571951	86	61	68	362	71	2513.972222	0.242147199	4120.194444	0.396859415	25618.83333	2.46762024	40406.81481	3.89200682	10382	3.102625298
2020	August	1.38431114	1.043726653	0	7.583547558	0	1.778808971	1.403743316	0.359066427	0	0.127959053	0	0	0	0.337837838	0	0	2.167369055	5.998681608	4.566612406	8.786138054	6.14935493	0	0	0.188341652	0	0.188341652	0	0.659195781	2	0.188341652	0	712	6.704962803	80	69	85	391	87	3195.694444	0.300941185	5338.472222	0.502728338	35578.74074	3.350479399	55942.98148	5.268196768	10619	3.53227771
2020	September	1.091077208	0.846047157	0	6.985294118	0	0.752445448	0.924415443	1.699235344	0	0.119545726	0	6.097560976	0	0	0	0	0.42042042	6.111881646	4.793276534	9.079981507	5.533980583	0.09246417	1	0.27739251	1	0.369856681	1	0.27739251	0	0.09246417	0	691	6.389274156	71	59	72	413	76	2767.527778	0.255897159	4452.75	0.411719834	35690.61574	3.300103166	53137.19444	4.913286587	10815	3.03030303
2020	October	0.608673599	0.470594866	0	1.981505945	0	0.895522388	0.996512207	0.447427293	0	0.855745721	0	0	0	0	0	0	0.25987526	4.674951391	3.822627199	10.40662778	7.204046552	0	0	0.169076	0	0.422689999	1	0.676303999	1	0.084538	0.084538	736	6.221996788	81	93	75	374	113	1605.055556	0.135688186	2681.277778	0.22666986	33817.8912	2.858896881	52548.66898	4.442359369	11829	2.127659574
2020	November	0.761515602	0.586614661	0	7.328990228	1.840490798	0	1.096804959	0.516795866	0	0.14619883	0	0	0	0	0	0	0	5.107726597	4.43211367	10.57763744	7.295536157	0	0	0	0	0.464338782	3	0.557206538	0	0.185735513	0	764	7.095096582	78	72	63	392	159	1821.305556	0.169140561	3042.527778	0.282552728	36733.0463	3.411315592	57659.70833	5.354727742	10768	2.653799759
2020	December	0.420285794	0.326888951	0	3.846153846	0	0.409165303	0.72234763	0	0	0	0	0	0	0	0	0	0	4.352292893	3.448344875	12.46847857	8.333333333	0.093396843	0	0.093396843	0	0.373587373	0	0.186793686	0	0.186793686	0	766	7.154198188	83	82	68	356	177	1148.388889	0.107255897	1734.833333	0.162027957	32248.85185	3.011940959	51387.06481	4.799389634	10707	3.165938865
2021	January	0.423160285	0.306189149	0	0.922509225	0	0.394477318	0.516351119	0.965406275	0	0	0	0	0.434782609	0	0	0	0.816993464	3.467850139	2.603099244	11.90009289	8.74359239	0.103209826	0	0	0	0.516049128	2	0.206419651	0	0.309629477	0	620	6.399009186	67	67	66	307	113	855.3888889	0.088284538	1428.944444	0.147481107	29716.2037	3.067004201	46356.75926	4.784473037	9689	2.113606341
2021	February	0.476242018	0.362593354	0	1.659751037	0	0.322234157	1.162790698	0.344827586	0	0.436681223	0	0	0	0.598802395	0	0	0.074019245	3.690875636	2.956024925	11.45145579	7.880542627	0.216473644	1	0	0	0.324710467	0	0.432947289	1	0	0	597	6.461738283	59	58	55	317	108	965.9166667	0.10454775	1613.583333	0.174649132	28678.90741	3.104113801	48501.76389	5.249676793	9239	2.408111534
2021	March	0.170309395	0.135616741	0	0	0	0	0.736454498	0	0	0.130548303	0	0	0	0	0	0	0.134861767	3.888731195	3.089561115	12.3852777	8.916800706	0.094616331	0	0	0	0.283848992	1	0.473081654	0	0.189232662	0	803	7.597691362	103	86	81	426	107	413.2777778	0.039102827	690.3888889	0.065322063	29086.62037	2.752069294	49678.74537	4.700420605	10569	2.555555556
[truncated: 1 more columns]
